# Supplementary material for: Does TENS Reduce the Intensity of Acute and Chronic Pain? A Comprehensive Appraisal of the Characteristics and Outcomes of 169 Reviews and 49 Meta-Analyses
Source: Medicina (Kaunas). 2021 Oct 4;57(10):1060. doi: 10.3390/medicina57101060 (PMC8539683; doi:10.3390/medicina57101060)
Supplement: Supplementary file 1 [file medicina-57-01060-s001.zip]

Archive with 1 entries (1 files):
- medicina-1347923-supplementary.pdf
